# Supplementary material for: Proteomic Study of Broiler Plasma Supplemented with Different Levels of Copper and Manganese from Different Sources
Source: Molecules. 2023 Dec 18;28(24):8155. doi: 10.3390/molecules28248155 (PMC10745542; doi:10.3390/molecules28248155)
Supplement: Supplementary file 1 [file molecules-28-08155-s001.zip]

Archive with 1 entries (1 files):
- molecules-2738588-supplementary.pdf
